# Supplementary material for: Analysis of inflammation-related nigral degeneration and locomotor function in DJ-1−/− mice
Source: J Neuroinflammation. 2013 Apr 28;10:50. doi: 10.1186/1742-2094-10-50 (PMC3769147; doi:10.1186/1742-2094-10-50)
Supplement: Additional file 1: Figure S1 — Schematic of intranasal TNF (inTNF) dosing paradigm in DJ-1−/− and wild type mice and effects on nigral DA neuron number and striatal DA. A, Schematic of experimental design. Wild type and DJ-1−/− mice were administered soluble murine TNF intranasally at the indicated concentrations or an equivalent volume of saline vehicle for the indicated times. Groups of mice were sacrificed as indicated for biochemical (striatal DA measurements by HPLC) and immunohistological (unbiased stereological estimate of nigral DA neuron number) analyses. B, Unbiased stereological analysis indicates that DJ-1−/− mice exposed to repeated doses of 0.5 ng TNF intranasally do not display a significant reduction of TH or NeuN immunopositive neurons in the SNpc. Error bars represent SEM, n=6-10 per group. Two-way ANOVA indicated no significant differences (TH: p = 0.085, NeuN: p = 0.257). C, Striatal dopamine (DA) was measured by HPLC with electrochemical detection and striatal DA turnover was calculated as the ratio of DA metabolites (DOPAC, HVA and 3-MT) to DA. Error bars represent SEM, n = 6–10 per group. Two-way ANOVA, Bonferroni’s post hoc **p < 0.01 compared to wild type saline (DA: F(1,29)= 22.07, p < 0.0001, DA turnover: not significant, p = 0.055). [file 1742-2094-10-50-S1.zip]

Archive with 1 entries (1 files):
- 8458851378081390_add1.eps
