# Supplementary material for: Analysis of inflammation-related nigral degeneration and locomotor function in DJ-1−/− mice
Source: J Neuroinflammation. 2013 Apr 28;10:50. doi: 10.1186/1742-2094-10-50 (PMC3769147; doi:10.1186/1742-2094-10-50)
Supplement: Additional file 2: Figure S2 — Striatal levels of DA and metabolites for wild type and DJ-1−/− mice in the 3-month treatment group was measured by HPLC electrochemical detection. (DOPAC, HVA, and 3-MT were not significant by two-way ANOVA, p > 0.05 for all). [file 1742-2094-10-50-S2.zip]

Archive with 1 entries (1 files):
- 8458851378081390_add2.eps
