# Supplementary material for: Analysis of inflammation-related nigral degeneration and locomotor function in DJ-1−/− mice
Source: J Neuroinflammation. 2013 Apr 28;10:50. doi: 10.1186/1742-2094-10-50 (PMC3769147; doi:10.1186/1742-2094-10-50)
Supplement: Additional file 3: Figure S3 — Neuroinflammatory and oxidative stress responses of isolated peritoneal macrophages from DJ-1−/− mice are similar to wild type. Primary peritoneal macrophages were isolated from wild type and DJ-1−/− mice and treated with 1 ug/mL LPS for 4 hrs. QPCR was performed for gene expression of TNF, iNOS, IL1b, NRF2, and NQO1. A two-way ANOVA was performed with Bonferroni’s post hoc at * for p < 0.05, ** for p < 0.01, and *** for p < 0.001 significance compared to the saline treatment. No genotype differences were detected (TNF: p = 0.95, iNOS: p = 0.33, IL1β: p = 0.60, NRF2: p = 0.54, NQO1: p = 0.09). [file 1742-2094-10-50-S3.zip]

Archive with 1 entries (1 files):
- 8458851378081390_add3.eps
